# Supplementary material for: Changes in seam number and location induce holes within microtubules assembled from porcine brain tubulin and in Xenopus egg cytoplasmic extracts
Source: eLife. 2022 Dec 12;11:e83021. doi: 10.7554/eLife.83021 (PMC9788831; doi:10.7554/eLife.83021)
Supplement: Source data 1. [file elife-83021-data1.zip]

Archive with 29 entries (28 files):
- EMD_helix/
- EMD_helix/EMD-15741_helix.mod
- __MACOSX/EMD_helix/._EMD-15741_helix.mod
- EMD_helix/EMD-15736_helix.mod
- __MACOSX/EMD_helix/._EMD-15736_helix.mod
- EMD_helix/EMD-15747_helix.mod
- __MACOSX/EMD_helix/._EMD-15747_helix.mod
- EMD_helix/EMD-15740_helix.mod
- __MACOSX/EMD_helix/._EMD-15740_helix.mod
- EMD_helix/EMD-15737_helix.mod
- __MACOSX/EMD_helix/._EMD-15737_helix.mod
- EMD_helix/EMD-15746_helix.mod
- __MACOSX/EMD_helix/._EMD-15746_helix.mod
- EMD_helix/EMD-15739_helix.mod
- __MACOSX/EMD_helix/._EMD-15739_helix.mod
- EMD_helix/EMD-15745_helix.mod
- __MACOSX/EMD_helix/._EMD-15745_helix.mod
- EMD_helix/EMD-15748_helix.mod
- __MACOSX/EMD_helix/._EMD-15748_helix.mod
- EMD_helix/EMD-15738_helix.mod
- __MACOSX/EMD_helix/._EMD-15738_helix.mod
- EMD_helix/EMD-15735_helix.mod
- __MACOSX/EMD_helix/._EMD-15735_helix.mod
- EMD_helix/EMD-15744_helix.mod
- __MACOSX/EMD_helix/._EMD-15744_helix.mod
- EMD_helix/EMD-15733_helix.mod
- __MACOSX/EMD_helix/._EMD-15733_helix.mod
- EMD_helix/EMD-15749_helix.mod
- __MACOSX/EMD_helix/._EMD-15749_helix.mod
